# Supplementary material for: Comparing efficacy and safety of first-line treatment of metastatic renal cell carcinoma: A Bayesian network meta-regression analysis
Source: Front Oncol. 2023 Feb 22;13:1072634. doi: 10.3389/fonc.2023.1072634 (PMC9992527; doi:10.3389/fonc.2023.1072634)
Supplement: Supplementary file 1 [file DataSheet_1.zip]

Archive with 2 entries (2 files):
- Appendix.docx
- __MACOSX/._Appendix.docx
